# Supplementary material for: Small RNA sequencing identifies tsRNA-05020 as a potential regulator of cervical cancer progression
Source: Turk J Biol. 2026 Feb 3;50(3):197–208. doi: 10.55730/1300-0152.2802 (PMC13398589; doi:10.55730/1300-0152.2802)
Supplement: Supplementary file 3 [file SupplementalTable2.xlsx]

## Sheet: basicStatsAll
SampleName	Encoding	TotalReads_Before	TotalBase_Before	TotalReads_After	TotalBase_After	ReadsFilter%	BaseFilter%	GC%_Before	GC%_After
Normal2	Sanger / Illumina 1.9	16528771	364391699	15999199	353280568	0.967961	0.969508	39	39
CC1	Sanger / Illumina 1.9	14477869	361590541	14255533	355702674	0.984643	0.983717	43	43
Normal1	Sanger / Illumina 1.9	18038864	397938771	17463737	385888743	0.968117	0.969719	39	39
CIN2	Sanger / Illumina 1.9	15947089	357108832	15507883	347934807	0.972459	0.97431	41	41
CC2	Sanger / Illumina 1.9	11698107	335034966	11492002	328273810	0.982381	0.97982	51	51
CC3	Sanger / Illumina 1.9	10531114	304403093	10360400	299913930	0.98379	0.985253	52	52
Normal3	Sanger / Illumina 1.9	12791586	289380564	12605739	285199292	0.985471	0.985551	39	39
CIN1	Sanger / Illumina 1.9	14516075	315659145	13862657	301619752	0.954987	0.955524	45	45
CIN3	Sanger / Illumina 1.9	16510973	355760024	16010068	345433319	0.969662	0.970973	39	39
