# Supplementary material for: Small RNA sequencing identifies tsRNA-05020 as a potential regulator of cervical cancer progression
Source: Turk J Biol. 2026 Feb 3;50(3):197–208. doi: 10.55730/1300-0152.2802 (PMC13398589; doi:10.55730/1300-0152.2802)
Supplement: Supplementary file 4 [file SupplementalTable3.xlsx]

## Sheet: Sheet1
tsRNA-05020 target genes were predicted by Miranda and RNAhybrid
QueryID	SubjectID	OverlapInfo	Energy_Miranda	Score_Miranda	StartSubject_Miranda	Endsubject_Miranda	Energy_RNAhybrid	P-Value_RNAhybrid	StartSubject_RNAhybrid	Endsubject_RNAhybrid
tsrna-05020	C9orf66	Miranda_RNAhybrid	-41.35	163	586	625	-41.5	0.035617	454	493
tsrna-05020	AK3	Miranda_RNAhybrid	-35.34	160	2432	2466	-37.7	0.291348	2435	2467
tsrna-05020	DENND4C	Miranda_RNAhybrid	-26.34	152	391	423	-31.9	0.742297	375	423
tsrna-05020	MTAP	Miranda_RNAhybrid	-27.77	156	1287	1320	-36.5	0.437632	1417	1455
tsrna-05020	SMU1	Miranda_RNAhybrid	-37.15	171	4261	4301	-41.6	0.154393	4265	4301
tsrna-05020	RGP1	Miranda_RNAhybrid	-37.44	159	4203	4239	-41.3	0.153913	4163	4240
tsrna-05020	GNE	Miranda_RNAhybrid	-41.89	171	835	873	-42.3	0.06645	838	874
tsrna-05020	DCAF10	Miranda_RNAhybrid	-38.67	162	1640	1679	-38.6	0.370556	1644	1680
tsrna-05020	FXN	Miranda_RNAhybrid	-36.49	159	1294	1334	-41.7	0.173714	4226	4275
tsrna-05020	FAM189A2	Miranda_RNAhybrid	-28.72	174	353	386	-41.1	0.014333	268	303
tsrna-05020	C9orf85	Miranda_RNAhybrid	-24.6	150	1	28	-36.3	0.073413	127	165
tsrna-05020	C9orf64	Miranda_RNAhybrid	-33.16	157	108	148	-40	0.048219	246	282
tsrna-05020	GAS1	Miranda_RNAhybrid	-44.35	184	43	76	-48.9	0.002921	45	76
tsrna-05020	GADD45G	Miranda_RNAhybrid	-36.2	166	258	293	-40.9	0.009451	239	293
tsrna-05020	SYK	Miranda_RNAhybrid	-36.66	167	1249	1288	-40.8	0.105872	1252	1288
tsrna-05020	CENPP	Miranda_RNAhybrid	-31.26	165	1625	1655	-37	0.219714	1624	1655
tsrna-05020	IPPK	Miranda_RNAhybrid	-44.29	176	754	794	-48.7	0.007954	754	794
tsrna-05020	FANCC	Miranda_RNAhybrid	-36.27	162	2131	2168	-42.3	0.060463	1940	1994
tsrna-05020	CCDC180	Miranda_RNAhybrid	-33.78	171	90	125	-39.7	0.011459	89	125
tsrna-05020	PTPN3	Miranda_RNAhybrid	-32.72	173	3632	3664	-41.4	0.116848	3629	3664
tsrna-05020	KIAA1958	Miranda_RNAhybrid	-41.34	167	2545	2584	-41.8	0.141002	2548	2585
tsrna-05020	SLC31A1	Miranda_RNAhybrid	-36.67	163	611	650	-40.5	0.157177	606	650
tsrna-05020	PRPF4	Miranda_RNAhybrid	-33.6	154	240	279	-37.8	0.185143	298	366
tsrna-05020	TNFSF15	Miranda_RNAhybrid	-41.89	176	943	981	-42.6	0.12478	939	982
tsrna-05020	MVB12B	Miranda_RNAhybrid	-41.94	161	986	1024	-41.9	0.09873	1710	1744
tsrna-05020	STXBP1	Miranda_RNAhybrid	-34.18	152	1623	1660	-35.4	0.333551	1624	1661
tsrna-05020	NAIF1	Miranda_RNAhybrid	-39.38	162	1110	1147	-42	0.052488	1101	1148
tsrna-05020	LRRC8A	Miranda_RNAhybrid	-31.22	163	449	484	-38.8	0.10467	74	117
tsrna-05020	IER5L	Miranda_RNAhybrid	-40.38	166	303	338	-41.9	0.028288	287	338
tsrna-05020	ASB6	Miranda_RNAhybrid	-33.79	164	1970	2001	-40.2	0.135881	1956	2001
tsrna-05020	PRRX2	Miranda_RNAhybrid	-37.29	157	125	162	-42	0.003285	125	162
tsrna-05020	C9orf78	Miranda_RNAhybrid	-45.52	172	45	77	-45.5	0.004679	47	78
tsrna-05020	USP20	Miranda_RNAhybrid	-33.09	161	214	249	-41	0.048817	649	709
tsrna-05020	FNBP1	Miranda_RNAhybrid	-34.14	176	2530	2562	-41.4	0.101223	2516	2562
tsrna-05020	PRDM12	Miranda_RNAhybrid	-44.85	172	272	307	-47.2	0.004893	252	308
tsrna-05020	FIBCD1	Miranda_RNAhybrid	-36.47	167	98	130	-46.3	0.008853	1227	1282
tsrna-05020	RAPGEF1	Miranda_RNAhybrid	-43.13	159	105	144	-52.4	0.002563	92	145
tsrna-05020	NTNG2	Miranda_RNAhybrid	-51.24	165	47	82	-52.7	0.000263	46	83
tsrna-05020	SURF6	Miranda_RNAhybrid	-26.12	153	369	402	-39.6	0.052406	349	402
tsrna-05020	FAM163B	Miranda_RNAhybrid	-34.51	167	1412	1446	-41.7	0.049254	1373	1446
tsrna-05020	BRD3	Miranda_RNAhybrid	-36.95	165	971	1003	-39.6	0.166941	963	1004
tsrna-05020	KCNT1	Miranda_RNAhybrid	-32.19	155	553	589	-43.5	0.011109	534	589
tsrna-05020	QSOX2	Miranda_RNAhybrid	-38.07	163	477	514	-46.9	0.012332	471	515
tsrna-05020	LOC101928722	Miranda_RNAhybrid	-42.64	176	985	1020	-44.5	0.012681	5	35
tsrna-05020	GPSM1	Miranda_RNAhybrid	-49.89	166	606	646	-49.4	0.002482	605	646
tsrna-05020	CARD9	Miranda_RNAhybrid	-33.65	162	126	160	-41.2	0.005072	117	160
tsrna-05020	NOTCH1	Miranda_RNAhybrid	-44.31	178	1033	1071	-48.7	0.003999	1031	1071
tsrna-05020	RABL6	Miranda_RNAhybrid	-38.72	175	100	136	-53.1	0.000193	90	136
tsrna-05020	ABCA2	Miranda_RNAhybrid	-35.49	166	612	648	-41.8	0.01225	612	648
tsrna-05020	C9orf139	Miranda_RNAhybrid	-30.48	155	1092	1125	-44.1	0.01984	625	660
tsrna-05020	SAPCD2	Miranda_RNAhybrid	-36.46	157	2217	2250	-41.3	0.076143	563	629
tsrna-05020	UAP1L1	Miranda_RNAhybrid	-30.52	161	1706	1744	-44.8	0.016763	1700	1744
tsrna-05020	NRARP	Miranda_RNAhybrid	-38.32	175	162	196	-49.7	0.003725	146	196
tsrna-05020	NOXA1	Miranda_RNAhybrid	-36.29	171	45	81	-43.2	0.000216	37	81
tsrna-05020	NSMF	Miranda_RNAhybrid	-33.96	166	494	528	-45.5	0.013484	1079	1115
tsrna-05020	C9orf37	Miranda_RNAhybrid	-31.59	155	40	73	-36.2	0.033189	40	73
tsrna-05020	CACNA1B	Miranda_RNAhybrid	-38.91	172	1263	1293	-45.4	0.022327	1261	1293
tsrna-05020	PLEKHG4B	Miranda_RNAhybrid	-37.32	172	6974	7004	-41.5	0.215305	6977	7004
tsrna-05020	ZDHHC11B	Miranda_RNAhybrid	-36.33	173	340	375	-43.5	0.027891	330	375
tsrna-05020	ZDHHC11	Miranda_RNAhybrid	-36.33	173	340	375	-43.5	0.011175	330	375
tsrna-05020	SLC6A19	Miranda_RNAhybrid	-32.76	162	48	80	-41.7	0.088303	43	80
tsrna-05020	PAPD7	Miranda_RNAhybrid	-31.14	153	74	104	-42	0.049815	227	266
tsrna-05020	CMBL	Miranda_RNAhybrid	-33.48	159	718	757	-38.9	0.180228	2434	2494
tsrna-05020	ANKH	Miranda_RNAhybrid	-30.55	165	1978	2012	-40	0.269587	1953	2012
tsrna-05020	CDH6	Miranda_RNAhybrid	-29.94	164	5605	5640	-38.5	0.364581	5600	5640
tsrna-05020	DNAJC21	Miranda_RNAhybrid	-41.17	159	1160	1200	-41	0.144084	1163	1201
tsrna-05020	GPX8	Miranda_RNAhybrid	-36.66	167	2634	2673	-40.8	0.110485	2637	2673
tsrna-05020	SGTB	Miranda_RNAhybrid	-37.24	172	1969	2002	-38.2	0.310576	1973	2003
tsrna-05020	NLN	Miranda_RNAhybrid	-24.09	154	4795	4828	-38	0.438298	2014	2059
tsrna-05020	LOC102724335	Miranda_RNAhybrid	-30.34	167	936	971	-39.5	0.055109	795	846
tsrna-05020	F2R	Miranda_RNAhybrid	-43.15	159	1790	1832	-43.2	0.037341	1793	1833
tsrna-05020	BHMT2	Miranda_RNAhybrid	-38.47	167	698	738	-41.6	0.037569	702	738
tsrna-05020	SERINC5	Miranda_RNAhybrid	-34.28	159	1233	1274	-42.4	0.113574	1591	1645
tsrna-05020	ARSK	Miranda_RNAhybrid	-29.57	162	78	110	-37.8	0.13482	206	244
tsrna-05020	ERAP2	Miranda_RNAhybrid	-29.74	158	127	162	-36.8	0.238865	120	162
tsrna-05020	SRFBP1	Miranda_RNAhybrid	-31.34	153	1174	1206	-35.9	0.226545	1149	1207
tsrna-05020	PHAX	Miranda_RNAhybrid	-27.21	153	1587	1621	-35.6	0.375003	1717	1755
tsrna-05020	C5orf63	Miranda_RNAhybrid	-32.25	166	2729	2763	-38.6	0.321578	2723	2763
tsrna-05020	ACSL6	Miranda_RNAhybrid	-32.11	153	2458	2492	-40.2	0.180627	2453	2493
tsrna-05020	IRF1	Miranda_RNAhybrid	-36.01	159	1536	1576	-39	0.141896	1539	1576
tsrna-05020	KIF3A	Miranda_RNAhybrid	-28.79	167	1140	1171	-35.1	0.591263	1147	1171
tsrna-05020	SHROOM1	Miranda_RNAhybrid	-36.37	161	104	142	-40.9	0.015507	239	277
tsrna-05020	TCF7	Miranda_RNAhybrid	-29.97	152	1441	1474	-37.4	0.194821	1435	1474
tsrna-05020	PITX1	Miranda_RNAhybrid	-45.58	187	411	446	-49.9	0.001336	408	446
tsrna-05020	CXCL14	Miranda_RNAhybrid	-34.63	159	497	534	-41	0.033418	466	534
tsrna-05020	KLHL3	Miranda_RNAhybrid	-38.15	164	3337	3371	-43	0.087922	3339	3371
tsrna-05020	TMEM173	Miranda_RNAhybrid	-32.47	172	520	554	-40.8	0.018645	505	554
tsrna-05020	PCDHA9	Miranda_RNAhybrid	-38.25	166	2961	2999	-42.6	0.065361	2960	2999
tsrna-05020	PCDHB11	Miranda_RNAhybrid	-33.41	160	323	353	-36.5	0.105955	323	353
tsrna-05020	YIPF5	Miranda_RNAhybrid	-32.27	150	364	398	-36.8	0.254893	495	535
tsrna-05020	PDE6A	Miranda_RNAhybrid	-37.38	170	1742	1779	-42.7	0.059148	2156	2196
tsrna-05020	ADRA1B	Miranda_RNAhybrid	-34.01	167	167	197	-38.2	0.029101	124	197
tsrna-05020	TLX3	Miranda_RNAhybrid	-38.88	167	16	52	-37.5	0.039441	17	53
tsrna-05020	STK10	Miranda_RNAhybrid	-23.76	153	1511	1540	-38	0.224951	324	411
tsrna-05020	ERGIC1	Miranda_RNAhybrid	-39.26	159	1592	1626	-41.9	0.08415	1576	1627
tsrna-05020	NKX2-5	Miranda_RNAhybrid	-30.63	177	753	786	-44.8	0.011759	128	173
tsrna-05020	RNF44	Miranda_RNAhybrid	-32.42	157	930	963	-44.3	0.027581	925	974
tsrna-05020	DBN1	Miranda_RNAhybrid	-36.36	160	572	607	-47.2	0.002312	275	321
tsrna-05020	MGAT4B	Miranda_RNAhybrid	-33.34	159	156	193	-42.7	0.004483	136	193
tsrna-05020	NOC2L	Miranda_RNAhybrid	-37.15	158	2	38	-41.4	0.008331	3	38
tsrna-05020	TNFRSF18	Miranda_RNAhybrid	-39.3	173	59	94	-46.7	0.00058	42	94
tsrna-05020	B3GALT6	Miranda_RNAhybrid	-39.24	168	188	227	-47.3	0.007188	243	279
tsrna-05020	UBE2J2	Miranda_RNAhybrid	-38.48	160	670	708	-42.6	0.021349	877	931
tsrna-05020	ACAP3	Miranda_RNAhybrid	-27.13	162	1	18	-43.2	0.016251	462	517
tsrna-05020	GLTPD1	Miranda_RNAhybrid	-30.52	156	276	313	-43.3	0.014645	270	313
tsrna-05020	VWA1	Miranda_RNAhybrid	-35.75	161	217	250	-41.4	0.091969	573	624
tsrna-05020	C1orf233	Miranda_RNAhybrid	-32.04	158	143	177	-39.8	0.057577	677	716
tsrna-05020	SLC35E2B	Miranda_RNAhybrid	-31.08	160	2757	2789	-43	0.082043	3310	3358
tsrna-05020	PRKCZ	Miranda_RNAhybrid	-40.08	155	1051	1091	-41.1	0.039049	1051	1092
tsrna-05020	PRDM16	Miranda_RNAhybrid	-31.25	160	925	959	-45.5	0.044287	914	959
tsrna-05020	ARHGEF16	Miranda_RNAhybrid	-36.47	174	114	147	-47.4	0.001008	230	263
tsrna-05020	KCNAB2	Miranda_RNAhybrid	-36.92	163	1554	1592	-45.3	0.02276	1533	1592
tsrna-05020	CHD5	Miranda_RNAhybrid	-37.22	170	20	62	-45.6	0.031519	8	62
tsrna-05020	ICMT	Miranda_RNAhybrid	-33.72	156	1649	1682	-39.8	0.185202	3535	3577
tsrna-05020	HES2	Miranda_RNAhybrid	-40.49	178	2766	2804	-50.6	0.006725	2758	2805
tsrna-05020	ESPN	Miranda_RNAhybrid	-36.19	169	539	571	-39.4	0.034845	462	492
tsrna-05020	THAP3	Miranda_RNAhybrid	-33.51	159	683	720	-43.8	0.018127	681	720
tsrna-05020	GPR157	Miranda_RNAhybrid	-29.81	156	931	964	-36.7	0.116716	579	620
tsrna-05020	H6PD	Miranda_RNAhybrid	-33.68	161	5734	5774	-43.9	0.096308	5849	5890
tsrna-05020	CLSTN1	Miranda_RNAhybrid	-26.52	154	722	754	-42.1	0.031517	682	754
tsrna-05020	KIF1B	Miranda_RNAhybrid	-30.56	165	1035	1069	-44.9	0.055424	3270	3326
tsrna-05020	UBIAD1	Miranda_RNAhybrid	-32.58	153	1487	1525	-35.9	0.334069	1652	1696
tsrna-05020	FBXO6	Miranda_RNAhybrid	-25.52	158	144	180	-39.8	0.015647	276	315
tsrna-05020	DRAXIN	Miranda_RNAhybrid	-39.82	157	16	51	-45.7	0.002255	1	52
tsrna-05020	MFN2	Miranda_RNAhybrid	-34.04	160	1521	1550	-39.5	0.10002	1507	1550
tsrna-05020	TNFRSF1B	Miranda_RNAhybrid	-42.34	175	712	751	-43.4	0.033786	715	752
tsrna-05020	EFHD2	Miranda_RNAhybrid	-33.53	154	694	733	-38.3	0.118817	686	733
tsrna-05020	IFFO2	Miranda_RNAhybrid	-32.74	163	348	378	-43.4	0.072546	2440	2479
tsrna-05020	EMC1	Miranda_RNAhybrid	-23.25	153	2422	2456	-40	0.164498	2282	2323
tsrna-05020	MRTO4	Miranda_RNAhybrid	-30.89	152	121	159	-38	0.101135	256	296
tsrna-05020	FAM43B	Miranda_RNAhybrid	-36	150	445	486	-39.8	0.043913	432	486
tsrna-05020	LUZP1	Miranda_RNAhybrid	-32.16	162	94	135	-38.5	0.317346	1372	1410
tsrna-05020	LYPLA2	Miranda_RNAhybrid	-34.42	158	126	161	-42.4	0.01233	118	161
tsrna-05020	IFNLR1	Miranda_RNAhybrid	-31.64	157	1777	1812	-41.7	0.081197	126	158
tsrna-05020	STPG1	Miranda_RNAhybrid	-32.48	161	626	657	-41.6	0.038956	1152	1192
tsrna-05020	FAM76A	Miranda_RNAhybrid	-23.39	153	1210	1244	-35	0.424455	1206	1244
tsrna-05020	XKR8	Miranda_RNAhybrid	-33.85	166	114	149	-45.3	0.00517	125	173
tsrna-05020	PTAFR	Miranda_RNAhybrid	-33.42	169	2510	2540	-41.2	0.089406	2506	2540
tsrna-05020	MED18	Miranda_RNAhybrid	-37.54	163	674	713	-40.5	0.031736	677	713
tsrna-05020	PHACTR4	Miranda_RNAhybrid	-28.7	154	1271	1307	-40.6	0.145437	1268	1307
tsrna-05020	GMEB1	Miranda_RNAhybrid	-36.54	163	517	552	-43.3	0.009355	506	553
tsrna-05020	SERINC2	Miranda_RNAhybrid	-35.52	170	112	147	-40.9	0.009715	113	147
tsrna-05020	ZBTB8A	Miranda_RNAhybrid	-41.9	172	1732	1770	-43.1	0.103006	751	784
tsrna-05020	PHC2	Miranda_RNAhybrid	-31.88	160	510	545	-43.5	0.015333	486	545
tsrna-05020	DLGAP3	Miranda_RNAhybrid	-34.47	183	290	325	-44.2	0.004621	275	325
tsrna-05020	SFPQ	Miranda_RNAhybrid	-31.24	156	918	948	-38.8	0.373597	1045	1083
tsrna-05020	KIAA0319L	Miranda_RNAhybrid	-34.58	151	482	516	-38.4	0.099481	466	517
tsrna-05020	SH3D21	Miranda_RNAhybrid	-45.25	166	281	314	-45.3	0.002731	284	315
tsrna-05020	GRIK3	Miranda_RNAhybrid	-23.38	151	2508	2545	-44.3	0.084109	5883	5920
tsrna-05020	SNIP1	Miranda_RNAhybrid	-26.94	157	1606	1639	-39.6	0.167629	1744	1781
tsrna-05020	EPHA10	Miranda_RNAhybrid	-31.92	156	663	697	-43.2	0.039832	428	502
tsrna-05020	RHBDL2	Miranda_RNAhybrid	-33.44	153	363	397	-40.6	0.018963	357	398
tsrna-05020	AKIRIN1	Miranda_RNAhybrid	-45.85	176	1073	1114	-46.2	0.012232	1076	1115
tsrna-05020	RIMKLA	Miranda_RNAhybrid	-36.58	165	2671	2710	-40.3	0.336509	2673	2711
tsrna-05020	SLC2A1	Miranda_RNAhybrid	-33.73	174	75	111	-38.2	0.127616	585	630
tsrna-05020	SZT2	Miranda_RNAhybrid	-39.64	169	3305	3336	-43.3	0.065055	3305	3337
tsrna-05020	CCDC24	Miranda_RNAhybrid	-41.51	183	163	196	-46	0.00089	162	196
tsrna-05020	MMACHC	Miranda_RNAhybrid	-43.85	183	685	723	-47	0.00843	688	723
tsrna-05020	IPP	Miranda_RNAhybrid	-34.03	153	1057	1091	-40.5	0.060795	1047	1092
tsrna-05020	RAB3B	Miranda_RNAhybrid	-41.17	159	747	787	-45	0.12861	9607	9637
tsrna-05020	COA7	Miranda_RNAhybrid	-41.11	159	1075	1116	-41.4	0.036049	1070	1117
tsrna-05020	ZYG11B	Miranda_RNAhybrid	-35.7	156	2704	2738	-40.4	0.222846	2327	2363
tsrna-05020	CPT2	Miranda_RNAhybrid	-31.8	160	23	60	-36.6	0.064253	22	60
tsrna-05020	NFIA	Miranda_RNAhybrid	-28.73	152	7157	7195	-38.8	0.406046	7149	7195
tsrna-05020	L1TD1	Miranda_RNAhybrid	-36.49	159	414	454	-39.9	0.037259	417	454
tsrna-05020	SH3GLB1	Miranda_RNAhybrid	-41.36	167	3453	3494	-44.6	0.059745	3450	3494
tsrna-05020	GBP4	Miranda_RNAhybrid	-36.67	163	2577	2616	-40.4	0.164998	2580	2616
tsrna-05020	LRRC8B	Miranda_RNAhybrid	-30.51	157	25	58	-41.2	0.153703	11	59
tsrna-05020	TMEM56	Miranda_RNAhybrid	-26	154	122	155	-37.2	0.481867	113	155
tsrna-05020	DBT	Miranda_RNAhybrid	-25.34	153	264	299	-40.2	0.3465	2330	2364
tsrna-05020	KIAA1324	Miranda_RNAhybrid	-41.17	159	685	725	-41	0.127973	688	726
tsrna-05020	GSTM3	Miranda_RNAhybrid	-34.44	191	1103	1139	-39.6	0.159712	1105	1139
tsrna-05020	ATP5F1	Miranda_RNAhybrid	-32	166	733	768	-43.9	0.008884	730	768
tsrna-05020	NRAS	Miranda_RNAhybrid	-26.09	155	2282	2318	-36.5	0.411443	2273	2318
tsrna-05020	RBM8A	Miranda_RNAhybrid	-35.33	158	2760	2796	-42.9	0.084436	2593	2663
tsrna-05020	TARS2	Miranda_RNAhybrid	-28.32	158	331	366	-38.8	0.025414	328	366
tsrna-05020	CTSS	Miranda_RNAhybrid	-23.94	154	115	146	-36.1	0.373978	87	146
tsrna-05020	FAM63A	Miranda_RNAhybrid	-29.11	155	415	452	-37.8	0.036627	389	452
tsrna-05020	ZNF687	Miranda_RNAhybrid	-27.71	150	377	416	-37.2	0.06366	341	416
tsrna-05020	CELF3	Miranda_RNAhybrid	-30.65	154	1139	1173	-37.8	0.282487	1717	1760
tsrna-05020	FLG2	Miranda_RNAhybrid	-30.23	158	1143	1174	-38.9	0.115565	1270	1308
tsrna-05020	NPR1	Miranda_RNAhybrid	-38.85	180	246	281	-43	0.005977	251	286
tsrna-05020	C1orf43	Miranda_RNAhybrid	-28.72	170	40	72	-39.5	0.030705	37	72
tsrna-05020	IL6R	Miranda_RNAhybrid	-32.09	156	2211	2247	-39.4	0.215592	2202	2248
tsrna-05020	CHRNB2	Miranda_RNAhybrid	-34.28	176	531	568	-43.4	0.065843	460	521
tsrna-05020	KCNN3	Miranda_RNAhybrid	-28.92	161	5752	5783	-42.8	0.204023	5714	5783
tsrna-05020	LOC101928120	Miranda_RNAhybrid	-38.13	159	172	210	-41	0.00982	158	210
tsrna-05020	ZBTB7B	Miranda_RNAhybrid	-45.67	171	773	807	-48.2	0.005629	761	808
tsrna-05020	SLC50A1	Miranda_RNAhybrid	-30.73	154	233	270	-34.3	0.134965	28	72
tsrna-05020	DAP3	Miranda_RNAhybrid	-27.93	162	557	591	-43.5	0.007757	400	456
tsrna-05020	SYT11	Miranda_RNAhybrid	-32.93	158	1716	1752	-37.6	0.318378	1969	2005
tsrna-05020	ARHGEF2	Miranda_RNAhybrid	-29.23	150	1115	1150	-42.2	0.025399	1101	1150
tsrna-05020	MEX3A	Miranda_RNAhybrid	-37.43	180	1526	1558	-47.1	0.025902	1512	1558
tsrna-05020	LMNA	Miranda_RNAhybrid	-26.77	154	483	517	-35.2	0.185269	452	517
tsrna-05020	CADM3	Miranda_RNAhybrid	-35.37	173	745	781	-44.4	0.024844	1573	1610
tsrna-05020	PIGM	Miranda_RNAhybrid	-37.78	155	875	915	-39.9	0.13032	986	1034
tsrna-05020	COPA	Miranda_RNAhybrid	-33.01	165	997	1031	-38.3	0.113804	993	1031
tsrna-05020	CD84	Miranda_RNAhybrid	-30.25	154	3914	3950	-40.3	0.276859	3637	3690
tsrna-05020	MPZ	Miranda_RNAhybrid	-32.57	161	1	18	-31.3	0.601618	1	19
tsrna-05020	ATF6	Miranda_RNAhybrid	-41.17	159	837	877	-41	0.181088	840	878
tsrna-05020	POU2F1	Miranda_RNAhybrid	-35.62	160	1396	1433	-43.1	0.202455	1384	1433
tsrna-05020	CD247	Miranda_RNAhybrid	-39.64	178	470	503	-45.4	0.006299	466	503
tsrna-05020	GPR161	Miranda_RNAhybrid	-30.27	157	4342	4376	-41.3	0.183006	2118	2157
tsrna-05020	DPT	Miranda_RNAhybrid	-29.17	151	268	297	-36.2	0.150745	216	297
tsrna-05020	RABGAP1L	Miranda_RNAhybrid	-37.01	167	2260	2300	-40.1	0.226159	2263	2300
tsrna-05020	ABL2	Miranda_RNAhybrid	-41.35	163	6152	6191	-41.2	0.247887	6155	6192
tsrna-05020	KIAA1614	Miranda_RNAhybrid	-37.37	164	203	243	-45.2	0.002188	193	244
tsrna-05020	ZNF648	Miranda_RNAhybrid	-34.69	168	302	338	-43.2	0.026396	277	338
tsrna-05020	KIF21B	Miranda_RNAhybrid	-35.76	162	2454	2490	-44.8	0.053265	1034	1077
tsrna-05020	NAV1	Miranda_RNAhybrid	-31.08	154	6805	6839	-38.5	0.416573	1094	1147
tsrna-05020	IPO9	Miranda_RNAhybrid	-26.34	150	6068	6104	-49.5	0.025354	2442	2485
tsrna-05020	MYOG	Miranda_RNAhybrid	-25.76	151	1	21	-45.2	0.004349	392	438
tsrna-05020	ADORA1	Miranda_RNAhybrid	-38.19	178	838	873	-45.7	0.009696	66	103
tsrna-05020	NFASC	Miranda_RNAhybrid	-35.5	171	4540	4576	-49.8	0.016987	5493	5531
tsrna-05020	RBBP5	Miranda_RNAhybrid	-35.86	169	1265	1300	-39.2	0.151343	2358	2395
tsrna-05020	DSTYK	Miranda_RNAhybrid	-42.07	163	790	830	-43	0.096928	793	831
tsrna-05020	SLC45A3	Miranda_RNAhybrid	-35.51	177	52	85	-51	0.001463	39	85
tsrna-05020	RAB7L1	Miranda_RNAhybrid	-25.88	154	588	622	-40.2	0.099425	1615	1653
tsrna-05020	IL10	Miranda_RNAhybrid	-36.67	163	711	750	-40.4	0.034767	714	750
tsrna-05020	RD3	Miranda_RNAhybrid	-35.14	157	39	75	-38.8	0.16171	27	75
tsrna-05020	FLVCR1	Miranda_RNAhybrid	-22.84	159	2061	2093	-34.6	0.657897	1417	1455
tsrna-05020	BPNT1	Miranda_RNAhybrid	-33.35	154	1	24	-40.1	0.054748	43	111
tsrna-05020	DEGS1	Miranda_RNAhybrid	-43.53	175	398	437	-43.8	0.009774	401	438
tsrna-05020	C1orf95	Miranda_RNAhybrid	-30.97	155	322	356	-41.5	0.204254	299	356
tsrna-05020	ARF1	Miranda_RNAhybrid	-31.89	161	838	870	-43.2	0.016389	830	870
tsrna-05020	RNF187	Miranda_RNAhybrid	-32.08	166	918	953	-38.3	0.17156	902	953
tsrna-05020	GALNT2	Miranda_RNAhybrid	-35.43	175	193	226	-43.5	0.041879	2192	2257
tsrna-05020	COX20	Miranda_RNAhybrid	-36.24	166	1409	1443	-36.8	0.216678	1410	1444
tsrna-05020	ZNF669	Miranda_RNAhybrid	-28.71	155	60	99	-38.8	0.016794	196	234
tsrna-05020	C1orf229	Miranda_RNAhybrid	-36.68	152	220	253	-39	0.078429	192	254
tsrna-05020	ZNF124	Miranda_RNAhybrid	-41.05	163	476	515	-41.8	0.046892	479	516
tsrna-05020	CAMK1D	Miranda_RNAhybrid	-36.03	155	761	801	-42	0.16777	3161	3213
tsrna-05020	OPTN	Miranda_RNAhybrid	-27	157	103	140	-34.3	0.337777	97	140
tsrna-05020	SUV39H2	Miranda_RNAhybrid	-45.67	167	1613	1654	-45.2	0.014692	1617	1655
tsrna-05020	OLAH	Miranda_RNAhybrid	-41.16	168	252	292	-41.4	0.012019	255	293
tsrna-05020	NMT2	Miranda_RNAhybrid	-45.86	183	682	719	-51.3	0.005045	667	720
tsrna-05020	RSU1	Miranda_RNAhybrid	-41.35	163	2287	2326	-41.5	0.080097	2290	2327
tsrna-05020	CACNB2	Miranda_RNAhybrid	-28.83	161	1829	1863	-32.2	0.702917	1782	1864
tsrna-05020	PIP4K2A	Miranda_RNAhybrid	-29.95	163	2160	2201	-37.2	0.241044	2162	2201
tsrna-05020	MPP7	Miranda_RNAhybrid	-31.29	172	435	471	-48.4	0.010647	408	471
tsrna-05020	KIAA1462	Miranda_RNAhybrid	-37.6	175	1663	1695	-44.9	0.05623	1664	1695
tsrna-05020	ZNF37A	Miranda_RNAhybrid	-27.93	162	1419	1453	-39.2	0.249158	1416	1453
tsrna-05020	ZNF33B	Miranda_RNAhybrid	-36.01	161	2038	2072	-39.2	0.19882	2032	2073
tsrna-05020	MTRNR2L5	Miranda_RNAhybrid	-42.42	173	78	117	-43.6	0.007279	80	117
tsrna-05020	ADO	Miranda_RNAhybrid	-32.82	162	124	163	-41.2	0.08184	113	163
tsrna-05020	CCAR1	Miranda_RNAhybrid	-26.19	168	495	531	-36.3	0.150227	629	666
tsrna-05020	HK1	Miranda_RNAhybrid	-24.09	160	395	428	-39.1	0.035912	375	428
tsrna-05020	H2AFY2	Miranda_RNAhybrid	-29.54	153	77	113	-44.1	0.00421	36	113
tsrna-05020	CHST3	Miranda_RNAhybrid	-26.7	154	3012	3044	-42.6	0.109461	4594	4636
tsrna-05020	SPOCK2	Miranda_RNAhybrid	-28.7	155	1437	1471	-41	0.127976	954	1007
tsrna-05020	USP54	Miranda_RNAhybrid	-35.24	168	31	64	-38.3	0.075529	33	65
tsrna-05020	SYNPO2L	Miranda_RNAhybrid	-30.21	152	570	603	-35.7	0.29345	570	603
tsrna-05020	C10orf55	Miranda_RNAhybrid	-28.7	155	1093	1132	-44	0.020314	348	385
tsrna-05020	AP3M1	Miranda_RNAhybrid	-33.66	162	2967	3001	-38.2	0.263882	2959	3002
tsrna-05020	SAMD8	Miranda_RNAhybrid	-36.83	162	4136	4170	-39.1	0.316959	4134	4171
tsrna-05020	TSPAN14	Miranda_RNAhybrid	-32.67	158	3767	3809	-43.2	0.084171	2975	3016
tsrna-05020	IFIT3	Miranda_RNAhybrid	-34.79	157	121	157	-38.1	0.058267	106	158
tsrna-05020	PCGF5	Miranda_RNAhybrid	-26.95	155	3863	3895	-34.4	0.791255	3849	3895
tsrna-05020	KIF11	Miranda_RNAhybrid	-37.77	170	210	241	-37.5	0.151565	171	242
tsrna-05020	GOLGA7B	Miranda_RNAhybrid	-36.7	164	3468	3498	-44.4	0.075828	214	253
tsrna-05020	COX15	Miranda_RNAhybrid	-29.79	155	783	813	-39.8	0.267776	748	813
tsrna-05020	CWF19L1	Miranda_RNAhybrid	-35.49	155	487	523	-39.3	0.044087	622	659
tsrna-05020	LZTS2	Miranda_RNAhybrid	-33.32	162	403	437	-42.1	0.010366	397	437
tsrna-05020	LBX1	Miranda_RNAhybrid	-36.55	167	157	195	-42.7	0.002123	155	195
tsrna-05020	C10orf95	Miranda_RNAhybrid	-33.28	153	466	504	-36.9	0.060049	470	505
tsrna-05020	C10orf32	Miranda_RNAhybrid	-32.95	155	102	138	-41	0.06592	235	273
tsrna-05020	VTI1A	Miranda_RNAhybrid	-36.01	168	2663	2700	-40.5	0.130664	2630	2700
tsrna-05020	HMX2	Miranda_RNAhybrid	-41.21	162	9	47	-42.4	0.006866	10	48
tsrna-05020	FAM53B	Miranda_RNAhybrid	-35.91	166	1714	1750	-43.7	0.060793	1709	1750
tsrna-05020	DPYSL4	Miranda_RNAhybrid	-38.03	168	288	322	-42.4	0.013206	288	322
tsrna-05020	LRRC27	Miranda_RNAhybrid	-41.12	155	2760	2801	-40.6	0.228993	2763	2802
tsrna-05020	C10orf91	Miranda_RNAhybrid	-36.27	152	31	65	-41.2	0.003079	77	114
tsrna-05020	GPR123	Miranda_RNAhybrid	-39.54	174	411	441	-45.5	0.016904	410	441
tsrna-05020	PRAP1	Miranda_RNAhybrid	-37.74	158	72	110	-40.1	0.004219	63	111
tsrna-05020	SPRN	Miranda_RNAhybrid	-39.3	166	2357	2389	-41.8	0.066707	1449	1502
tsrna-05020	SOX11	Miranda_RNAhybrid	-32.95	157	2997	3032	-43.1	0.135754	2559	2610
tsrna-05020	ROCK2	Miranda_RNAhybrid	-37.32	171	1626	1664	-40.5	0.144491	1629	1664
tsrna-05020	OSR1	Miranda_RNAhybrid	-36.28	152	656	688	-47.3	0.002092	629	689
